# Supplementary material for: Degradation of Carbamazepine from Aqueous Solutions via TiO2-Assisted Photo Catalyze
Source: Toxics. 2022 Mar 31;10(4):168. doi: 10.3390/toxics10040168 (PMC9032724; doi:10.3390/toxics10040168)
Supplement: Supplementary file 1 [file toxics-10-00168-s001.zip]

Archive with 1 entries (1 files):
- toxics-1640486-supplementary.pdf
